# Supplementary material for: Twitter mining using semi-supervised classification for relevance filtering in syndromic surveillance
Source: PLoS One. 2019 Jul 18;14(7):e0210689. doi: 10.1371/journal.pone.0210689 (PMC6638773; doi:10.1371/journal.pone.0210689)
Supplement: S1 List — Pollution, smog, poor air quality, wheeze, wheezing, difficulty breathing, asthma, inhaler, air pollution, itchy eyes, sore eyes, trouble breathing, cannot breathe, could not breathe, can’t breathe, coudn’t breathe, asma, short of breath, tight chest, chest tightness, respiratory disease, pea souper, murk, fumes, acid rain, gasping, puffing, panting. (TXT) [file pone.0210689.s001.txt]

pollution, smog, poor air quality, wheeze, wheezing, difficulty breathing, asthma, inhaler, air pollution, itchy eyes, sore eyes, trouble breathing, cannot breathe, could not breathe, can’t breathe, coudn’t breathe, asma, short of breath, tight chest, chest tightness, respiratory disease, pea souper, murk, fumes, acid rain, gasping, puffing, panting
